# Supplementary material for: Microbially-produced folate forms support the growth of Roseburia intestinalis but not its competitive fitness in fecal batch fermentations
Source: BMC Microbiol. 2024 Sep 28;24:366. doi: 10.1186/s12866-024-03528-6 (PMC11438134; doi:10.1186/s12866-024-03528-6)
Supplement: Supplementary file 6 — Supplementary Material 6. [file 12866_2024_3528_MOESM6_ESM.xlsx]

## Sheet: 200 dose
Tukey's multiple comparisons test
No B9	Sign.	Adjusted P Value				Sign.	Adjusted P Value		D1	Sign.	Adjusted P Value
D1 vs. D2	**	0.0056			No B9 vs. Folic acid	ns	0.3633		No B9 vs. Folic acid	ns	0.8089
D1 vs. D3	ns	0.7469			No B9 vs. THF	ns	0.9351		No B9 vs. THF	ns	0.0674
D1 vs. D4	**	0.0031			No B9 vs. M-THF	ns	0.9993		No B9 vs. M-THF	ns	0.4168
D1 vs. D5	**	0.0033			No B9 vs. F-THF	ns	>0.9999		No B9 vs. F-THF	ns	0.7622
D2 vs. D3	ns	0.3793			Folic acid vs. THF	ns	0.6459		Folic acid vs. THF	ns	0.9367
D2 vs. D4	ns	0.7584			Folic acid vs. M-THF	ns	0.3775		Folic acid vs. M-THF	ns	>0.9999
D2 vs. D5	ns	0.2835			Folic acid vs. F-THF	ns	0.413		Folic acid vs. F-THF	ns	0.9998
D3 vs. D4	ns	0.3832			THF vs. M-THF	ns	0.0589		THF vs. M-THF	ns	0.2454
D3 vs. D5	ns	0.3748			THF vs. F-THF	ns	0.6116		THF vs. F-THF	ns	0.7476
D4 vs. D5	*	0.0413			M-THF vs. F-THF	ns	0.9506		M-THF vs. F-THF	ns	0.9999
Folic acid									D2
D1 vs. D2	ns	0.9538							No B9 vs. Folic acid	ns	0.4998
D1 vs. D3	ns	0.897							No B9 vs. THF	ns	0.858
D1 vs. D4	ns	0.2384							No B9 vs. M-THF	ns	0.4773
D1 vs. D5	ns	0.2402							No B9 vs. F-THF	ns	>0.9999
D2 vs. D3	ns	0.8808							Folic acid vs. THF	ns	0.6064
D2 vs. D4	ns	0.4973							Folic acid vs. M-THF	ns	0.4996
D2 vs. D5	ns	0.4978							Folic acid vs. F-THF	ns	0.5041
D3 vs. D4	ns	0.8136							THF vs. M-THF	ns	0.7959
D3 vs. D5	ns	0.8142							THF vs. F-THF	ns	0.8202
D4 vs. D5	ns	0.9065							M-THF vs. F-THF	ns	0.8449
THF									D3
D1 vs. D2	*	0.0446							No B9 vs. Folic acid	ns	0.9897
D1 vs. D3	**	0.0083							No B9 vs. THF	ns	0.3825
D1 vs. D4	*	0.0167							No B9 vs. M-THF	ns	0.3776
D1 vs. D5	*	0.0142							No B9 vs. F-THF	ns	0.2406
D2 vs. D3	ns	0.9952							Folic acid vs. THF	ns	0.8407
D2 vs. D4	ns	0.8222							Folic acid vs. M-THF	ns	0.8182
D2 vs. D5	ns	0.7682							Folic acid vs. F-THF	ns	0.8172
D3 vs. D4	ns	0.9498							THF vs. M-THF	ns	0.5471
D3 vs. D5	ns	0.8096							THF vs. F-THF	ns	0.9956
D4 vs. D5	ns	0.6012							M-THF vs. F-THF	ns	0.8248
M-THF									D4
D1 vs. D2	*	0.0492							No B9 vs. Folic acid	ns	>0.9999
D1 vs. D3	*	0.0468							No B9 vs. THF	ns	0.8026
D1 vs. D4	*	0.0448							No B9 vs. M-THF	ns	0.999
D1 vs. D5	*	0.0494							No B9 vs. F-THF	ns	0.8553
D2 vs. D3	ns	0.9766							Folic acid vs. THF	ns	0.853
D2 vs. D4	ns	0.9387							Folic acid vs. M-THF	ns	0.4931
D2 vs. D5	ns	0.6789							Folic acid vs. F-THF	ns	0.8879
D3 vs. D4	ns	0.9977							THF vs. M-THF	ns	0.8905
D3 vs. D5	ns	0.6914							THF vs. F-THF	ns	0.9615
D4 vs. D5	ns	0.8295							M-THF vs. F-THF	ns	0.9119
F-THF									D5
D1 vs. D2	ns	0.1749							No B9 vs. Folic acid	ns	0.9221
D1 vs. D3	ns	0.1085							No B9 vs. THF	ns	0.8326
D1 vs. D4	ns	0.2175							No B9 vs. M-THF	ns	0.841
D1 vs. D5	ns	0.1626							No B9 vs. F-THF	ns	0.9794
D2 vs. D3	ns	0.8899							Folic acid vs. THF	ns	0.8802
D2 vs. D4	ns	0.8797							Folic acid vs. M-THF	ns	0.8985
D2 vs. D5	ns	0.6567							Folic acid vs. F-THF	ns	0.7182
D3 vs. D4	ns	0.9955							THF vs. M-THF	ns	0.8017
D3 vs. D5	ns	0.7909							THF vs. F-THF	ns	0.8336
D4 vs. D5	ns	0.8077							M-THF vs. F-THF	ns	0.9906

## Sheet: 50 dose 
D1					No B9
No B9 vs. Folic acid	ns	0.999			D1 vs. D2	ns	0.2183			No B9 vs. Folic acid	ns	0.9988
No B9 vs. THF	ns	0.9991			D1 vs. D3	ns	0.1187			No B9 vs. THF	ns	0.4912
No B9 vs. M-THF	ns	0.9911			D1 vs. D4	ns	0.2573			No B9 vs. M-THF	ns	0.9981
No B9 vs. F-THF	ns	0.9863			D1 vs. D5	ns	0.3412			No B9 vs. F-THF	ns	0.9214
Folic acid vs. THF	ns	>0.9999			D2 vs. D3	ns	0.869			Folic acid vs. THF	ns	0.9121
Folic acid vs. M-THF	ns	0.7484			D2 vs. D4	ns	0.848			Folic acid vs. M-THF	ns	>0.9999
Folic acid vs. F-THF	ns	0.8495			D2 vs. D5	ns	0.959			Folic acid vs. F-THF	ns	0.9692
THF vs. M-THF	ns	0.8141			D3 vs. D4	ns	0.8402			THF vs. M-THF	ns	0.7191
THF vs. F-THF	ns	0.8723			D3 vs. D5	ns	0.976			THF vs. F-THF	ns	0.4026
M-THF vs. F-THF	ns	0.9998			D4 vs. D5	ns	0.9167			M-THF vs. F-THF	ns	0.8652
D2					Folic acid
No B9 vs. Folic acid	ns	0.931			D1 vs. D2	ns	0.0703
No B9 vs. THF	ns	0.7101			D1 vs. D3	ns	0.9995
No B9 vs. M-THF	ns	0.8998			D1 vs. D4	*	0.0203
No B9 vs. F-THF	ns	0.8789			D1 vs. D5	*	0.0204
Folic acid vs. THF	ns	0.5103			D2 vs. D3	ns	0.8628
Folic acid vs. M-THF	ns	0.9706			D2 vs. D4	ns	0.4508
Folic acid vs. F-THF	ns	0.8221			D2 vs. D5	ns	0.4589
THF vs. M-THF	ns	0.4933			D3 vs. D4	ns	0.8266
THF vs. F-THF	ns	0.4838			D3 vs. D5	ns	0.8272
M-THF vs. F-THF	ns	0.9882			D4 vs. D5	****	<0.0001
D3					THF
No B9 vs. Folic acid	ns	0.931			D1 vs. D2	ns	0.9194
No B9 vs. THF	ns	0.6911			D1 vs. D3	ns	0.9897
No B9 vs. M-THF	ns	0.9329			D1 vs. D4	ns	0.0595
No B9 vs. F-THF	ns	0.9962			D1 vs. D5	*	0.049
Folic acid vs. THF	ns	>0.9999			D2 vs. D3	ns	0.9996
Folic acid vs. M-THF	ns	0.9996			D2 vs. D4	ns	0.4654
Folic acid vs. F-THF	ns	0.8961			D2 vs. D5	ns	0.4638
THF vs. M-THF	ns	0.9948			D3 vs. D4	ns	0.4883
THF vs. F-THF	ns	0.5978			D3 vs. D5	ns	0.5065
M-THF vs. F-THF	ns	0.8751			D4 vs. D5	ns	0.9247
D4					M-THF
No B9 vs. Folic acid	ns	0.2768			D1 vs. D2	ns	0.0981
No B9 vs. THF	ns	0.3504			D1 vs. D3	ns	0.9965
No B9 vs. M-THF	ns	0.8321			D1 vs. D4	ns	0.0578
No B9 vs. F-THF	ns	0.2768			D1 vs. D5	ns	0.0604
Folic acid vs. THF	ns	0.841			D2 vs. D3	ns	0.7771
Folic acid vs. M-THF	ns	0.5345			D2 vs. D4	ns	0.7593
Folic acid vs. F-THF					D2 vs. D5	ns	0.609
THF vs. M-THF	ns	0.7662			D3 vs. D4	ns	0.7757
THF vs. F-THF	ns	0.841			D3 vs. D5	ns	0.767
M-THF vs. F-THF	ns	0.5345			D4 vs. D5	ns	0.5088
D5					F-THF
No B9 vs. Folic acid	ns	0.8436			D1 vs. D2	ns	0.1193
No B9 vs. THF	ns	0.8849			D1 vs. D3	ns	0.1655
No B9 vs. M-THF	ns	0.8419			D1 vs. D4	ns	0.1353
No B9 vs. F-THF	ns	0.8385			D1 vs. D5	ns	0.1353
Folic acid vs. THF	ns	0.842			D2 vs. D3	ns	0.5664
Folic acid vs. M-THF	ns	0.9794			D2 vs. D4	ns	0.5706
Folic acid vs. F-THF	****	<0.0001			D2 vs. D5	ns	0.5706
THF vs. M-THF	ns	0.8275			D3 vs. D4	ns	0.4505
THF vs. F-THF	ns	0.7934			D3 vs. D5	ns	0.4505
M-THF vs. F-THF	ns	0.841			D4 vs. D5

## Sheet: overall_table
	50 ug/l			200 ug/l				50 ug/l			200 ug/l
D1	Sign.	P value		Sign.	P value		All donors	Sign.	P value		Sign.	P value
No B9 vs. Folic acid	ns	0.999		ns	0.8089		No B9 vs. Folic acid	ns	0.9988		ns	0.3633
No B9 vs. THF	ns	0.9991		ns	0.0674		No B9 vs. THF	ns	0.4912		ns	0.9351
No B9 vs. M-THF	ns	0.9911		ns	0.4168		No B9 vs. M-THF	ns	0.9981		ns	0.9993
No B9 vs. F-THF	ns	0.9863		ns	0.7622		No B9 vs. F-THF	ns	0.9214		ns	>0.9999
Folic acid vs. THF	ns	>0.9999		ns	0.9367		Folic acid vs. THF	ns	0.9121		ns	0.6459
Folic acid vs. M-THF	ns	0.7484		ns	>0.9999		Folic acid vs. M-THF	ns	>0.9999		ns	0.3775
Folic acid vs. F-THF	ns	0.8495		ns	0.9998		Folic acid vs. F-THF	ns	0.9692		ns	0.413
THF vs. M-THF	ns	0.8141		ns	0.2454		THF vs. M-THF	ns	0.7191		ns	0.0589
THF vs. F-THF	ns	0.8723		ns	0.7476		THF vs. F-THF	ns	0.4026		ns	0.6116
M-THF vs. F-THF	ns	0.9998		ns	0.9999		M-THF vs. F-THF	ns	0.8652		ns	0.9506
D2
No B9 vs. Folic acid	ns	0.931		ns	0.4998
No B9 vs. THF	ns	0.7101		ns	0.858
No B9 vs. M-THF	ns	0.8998		ns	0.4773
No B9 vs. F-THF	ns	0.8789		ns	>0.9999
Folic acid vs. THF	ns	0.5103		ns	0.6064
Folic acid vs. M-THF	ns	0.9706		ns	0.4996
Folic acid vs. F-THF	ns	0.8221		ns	0.5041
THF vs. M-THF	ns	0.4933		ns	0.7959
THF vs. F-THF	ns	0.4838		ns	0.8202
M-THF vs. F-THF	ns	0.9882		ns	0.8449
D3
No B9 vs. Folic acid	ns	0.931		ns	0.9897
No B9 vs. THF	ns	0.6911		ns	0.3825
No B9 vs. M-THF	ns	0.9329		ns	0.3776
No B9 vs. F-THF	ns	0.9962		ns	0.2406
Folic acid vs. THF	ns	>0.9999		ns	0.8407
Folic acid vs. M-THF	ns	0.9996		ns	0.8182
Folic acid vs. F-THF	ns	0.8961		ns	0.8172
THF vs. M-THF	ns	0.9948		ns	0.5471
THF vs. F-THF	ns	0.5978		ns	0.9956
M-THF vs. F-THF	ns	0.8751		ns	0.8248
D4
No B9 vs. Folic acid	ns	0.2768		ns	>0.9999
No B9 vs. THF	ns	0.3504		ns	0.8026
No B9 vs. M-THF	ns	0.8321		ns	0.999
No B9 vs. F-THF	ns	0.2768		ns	0.8553
Folic acid vs. THF	ns	0.841		ns	0.853
Folic acid vs. M-THF	ns	0.5345		ns	0.4931
Folic acid vs. F-THF				ns	0.8879
THF vs. M-THF	ns	0.7662		ns	0.8905
THF vs. F-THF	ns	0.841		ns	0.9615
M-THF vs. F-THF	ns	0.5345		ns	0.9119
D5
No B9 vs. Folic acid	ns	0.8436		ns	0.9221
No B9 vs. THF	ns	0.8849		ns	0.8326
No B9 vs. M-THF	ns	0.8419		ns	0.841
No B9 vs. F-THF	ns	0.8385		ns	0.9794
Folic acid vs. THF	ns	0.842		ns	0.8802
Folic acid vs. M-THF	ns	0.9794		ns	0.8985
Folic acid vs. F-THF	ns	0.841		ns	0.7182
THF vs. M-THF	ns	0.8275		ns	0.8017
THF vs. F-THF	ns	0.7934		ns	0.8336
M-THF vs. F-THF	ns	0.841		ns	0.9906
